# Supplementary material for: ﻿A new cherry species (Prunus, Rosaceae) from south-western Ecuador
Source: PhytoKeys. 2025 Apr 4;255:23–34. doi: 10.3897/phytokeys.255.151041 (PMC11992535; doi:10.3897/phytokeys.255.151041)
Supplement: XML Treatment for Prunus luxurians [file phytokeys.255.151041-treatment1.xml]

<!DOCTYPE tp:taxon-treatment
  PUBLIC "-//TaxonX//DTD Taxonomic Treatment Publishing DTD v0 20100105//EN" "tax-treatment-NSO.dtd">
<tp:taxon-treatment xmlns:tp="http://www.plazi.org/taxpub"><tp:treatment-meta><kwd-group><label>Taxon classification</label><kwd>
              <named-content content-type="kingdom">Plantae</named-content>
            </kwd><kwd>
              <named-content content-type="order">Rosales</named-content>
            </kwd><kwd>
              <named-content content-type="family">Rosaceae</named-content>
            </kwd></kwd-group><mixed-citation publication-type="journal"><person-group><name><surname>Pérez</surname><given-names>Álvaro J.</given-names></name><name><surname>Pérez-Zabala</surname><given-names>Jorge Andrés</given-names></name><name><surname>Romoleroux</surname><given-names>Katya</given-names></name><name><surname>Espinel-Ortiz</surname><given-names>David A.</given-names></name><name><surname>Romoleroux</surname><given-names>Chaquira</given-names></name><name><surname>Albán-Vallejo</surname><given-names>Natasha</given-names></name></person-group><article-title>﻿A new cherry species (<italic><tp:taxon-name><tp:taxon-name-part taxon-name-part-type="genus" reg="Prunus">Prunus</tp:taxon-name-part></tp:taxon-name></italic>, <tp:taxon-name><tp:taxon-name-part taxon-name-part-type="family">Rosaceae</tp:taxon-name-part></tp:taxon-name>) from south-western Ecuador</article-title><source>PhytoKeys</source><day>04</day><month>04</month><year>2025</year><volume>255</volume><fpage>23</fpage><lpage>34</lpage><pub-id pub-id-type="doi">10.3897/phytokeys.255.151041</pub-id></mixed-citation></tp:treatment-meta><tp:nomenclature><label>﻿</label><tp:taxon-name>
            <object-id xmlns:xlink="http://www.w3.org/1999/xlink" content-type="arpha" xlink:type="simple">899C12C6-0CCF-5353-90F8-EE9DEDA666FF</object-id>
            <tp:taxon-name-part taxon-name-part-type="genus" reg="Prunus">Prunus</tp:taxon-name-part>
            <tp:taxon-name-part taxon-name-part-type="species" reg="luxurians">luxurians</tp:taxon-name-part>
            <object-id xmlns:xlink="http://www.w3.org/1999/xlink" content-type="ipni" xlink:type="simple">urn:lsid:ipni.org:names:77359711-1</object-id>
          </tp:taxon-name><tp:taxon-authority>Pérez-Zab., Á.J.Pérez, Romol. &amp; N.Albán</tp:taxon-authority><tp:taxon-status xmlns:xlink="http://www.w3.org/1999/xlink" xlink:type="simple">sp. nov.</tp:taxon-status><xref ref-type="fig" rid="F1">Figs 1</xref><xref ref-type="fig" rid="F2">, 2</xref><xref ref-type="fig" rid="F3">, 3</xref></tp:nomenclature><tp:treatment-sec sec-type="material" id="SECID0EKKAC"><title>Type.</title><p><bold>Ecuador. El Oro</bold>: • Cantón Santa Rosa, Parroquia Torata, Buenaventura Reserve, Jocotoco Foundation, <named-content xmlns:xlink="http://www.w3.org/1999/xlink" content-type="dwc:verbatimCoordinates" xlink:type="simple"><named-content content-type="geo-json" specific-use="{&#34;type&#34;:&#34;Point&#34;,&#34;coordinates&#34;:[-79.779861,-3.565194]}" id="NCID0EVKAC" xlink:type="simple">03°33'54.7"S, 79°46'47.5"W</named-content></named-content>, 1300–1400 m, 22 Dec 2021 (fl), <italic>Á.J. Pérez, P. Mena-Olmedo, A. de la Cruz, J. Zambrano &amp; L. Aguilar 11743</italic> (holotype: QCA; isotypes: LOJA, QCNE).</p></tp:treatment-sec><tp:treatment-sec sec-type="diagnosis" id="SECID0E3KAC"><title>Diagnosis.</title><p><italic><tp:taxon-name><tp:taxon-name-part taxon-name-part-type="genus" reg="Prunus">Prunus</tp:taxon-name-part><tp:taxon-name-part taxon-name-part-type="species" reg="luxurians">luxurians</tp:taxon-name-part></tp:taxon-name></italic> has a unique combination of leaves oblong lanceolate, cernuous in posture, around three times longer than wider, with prominent secondary and tertiary veins, secondary veins curved toward the margin and apparently eucamptodromous but becoming brochidodromous distally, base rounded to subcordate, floriferous shoots erect, densiflorous, less than 5 cm long, sepals with 2 marginal glands and flowers with turbinate hypanthium. <italic><tp:taxon-name><tp:taxon-name-part taxon-name-part-type="genus" reg="Prunus">Prunus</tp:taxon-name-part><tp:taxon-name-part taxon-name-part-type="species" reg="integrifolia">integrifolia</tp:taxon-name-part></tp:taxon-name></italic> (Presl.) Walp. share with the new species the leaf shape and transverse posture, number of secondary veins, erect floriferous shoots and anthers of similar size; but, the new species has leaves shorter than 14 cm (vs. more than 15 cm.), chartaceous (vs. coriaceous), with conspicuous venation (vs. relatively obscure), glands submarginal and separated from the midrib (vs. attached to the midrib), turbinate hypanthium (vs. wide turbinate) and erect pedicels (vs. recurved) (Fig. <xref ref-type="fig" rid="F4">4</xref>).</p><fig id="F1" position="float" orientation="portrait"><object-id xmlns:xlink="http://www.w3.org/1999/xlink" content-type="doi" xlink:type="simple">10.3897/phytokeys.255.151041.figure1</object-id><object-id xmlns:xlink="http://www.w3.org/1999/xlink" content-type="arpha" xlink:type="simple">6469E90F-794B-52DA-9B09-07FDC35E802F</object-id><label>Figure 1.</label><caption><p><italic><tp:taxon-name><tp:taxon-name-part taxon-name-part-type="genus" reg="Prunus">Prunus</tp:taxon-name-part><tp:taxon-name-part taxon-name-part-type="species" reg="luxurians">luxurians</tp:taxon-name-part></tp:taxon-name></italic> Pérez-Zab., Á.J.Pérez, Romol. &amp; N.Albán <bold>A</bold> habit <bold>B</bold> floriferous shoot <bold>C</bold> leaf lower surface <bold>D, E</bold> leaf glands <bold>F</bold> flower <bold>G</bold> petal lower surface <bold>H</bold> petal upper surface <bold>I</bold> detail of petals and sepals (notice marginal glands). <bold>A–I</bold> based on <italic>Á.J. Pérez et al. 11743</italic> (QCA). Illustrations by Natasha Albán.</p></caption><graphic xmlns:xlink="http://www.w3.org/1999/xlink" xlink:href="phytokeys-255-023_article-151041__-g001.jpg" position="float" orientation="portrait" xlink:type="simple" id="oo_1299385.jpg"><uri content-type="original_file" xlink:type="simple">https://binary.pensoft.net/fig/1299385</uri></graphic></fig><fig id="F2" position="float" orientation="portrait"><object-id xmlns:xlink="http://www.w3.org/1999/xlink" content-type="doi" xlink:type="simple">10.3897/phytokeys.255.151041.figure2</object-id><object-id xmlns:xlink="http://www.w3.org/1999/xlink" content-type="arpha" xlink:type="simple">FDA9AA8F-58FD-5C34-A270-FF66DDDCE65B</object-id><label>Figure 2.</label><caption><p><italic><tp:taxon-name><tp:taxon-name-part taxon-name-part-type="genus" reg="Prunus">Prunus</tp:taxon-name-part><tp:taxon-name-part taxon-name-part-type="species" reg="luxurians">luxurians</tp:taxon-name-part></tp:taxon-name></italic> Pérez-Zab., Á.J.Pérez, Romol. &amp; N.Albán <bold>A</bold> habit <bold>B</bold> branch with leaves and floriferous shoots <bold>C</bold> flowers. Photos by Á.J. Pérez.</p></caption><graphic xmlns:xlink="http://www.w3.org/1999/xlink" xlink:href="phytokeys-255-023_article-151041__-g002.jpg" position="float" orientation="portrait" xlink:type="simple" id="oo_1299386.jpg"><uri content-type="original_file" xlink:type="simple">https://binary.pensoft.net/fig/1299386</uri></graphic></fig><fig id="F3" position="float" orientation="portrait"><object-id xmlns:xlink="http://www.w3.org/1999/xlink" content-type="doi" xlink:type="simple">10.3897/phytokeys.255.151041.figure3</object-id><object-id xmlns:xlink="http://www.w3.org/1999/xlink" content-type="arpha" xlink:type="simple">4DE113B7-0A85-5FE5-9AE3-69F00C97BB7C</object-id><label>Figure 3.</label><caption><p><italic><tp:taxon-name><tp:taxon-name-part taxon-name-part-type="genus" reg="Prunus">Prunus</tp:taxon-name-part><tp:taxon-name-part taxon-name-part-type="species" reg="luxurians">luxurians</tp:taxon-name-part></tp:taxon-name></italic> Pérez-Zab., Á.J.Pérez, Romol. &amp; N.Albán holotype collection <italic>Á.J. Pérez et al. 11743</italic> (QCA).</p></caption><graphic xmlns:xlink="http://www.w3.org/1999/xlink" xlink:href="phytokeys-255-023_article-151041__-g003.jpg" position="float" orientation="portrait" xlink:type="simple" id="oo_1299387.jpg"><uri content-type="original_file" xlink:type="simple">https://binary.pensoft.net/fig/1299387</uri></graphic></fig><fig id="F4" position="float" orientation="portrait"><object-id xmlns:xlink="http://www.w3.org/1999/xlink" content-type="doi" xlink:type="simple">10.3897/phytokeys.255.151041.figure4</object-id><object-id xmlns:xlink="http://www.w3.org/1999/xlink" content-type="arpha" xlink:type="simple">9F28B64E-ACD4-5A8F-8E73-2055758288A0</object-id><label>Figure 4.</label><caption><p>Differences between <italic><tp:taxon-name><tp:taxon-name-part taxon-name-part-type="genus" reg="Prunus">Prunus</tp:taxon-name-part><tp:taxon-name-part taxon-name-part-type="species" reg="luxurians">luxurians</tp:taxon-name-part></tp:taxon-name></italic> Pérez-Zab., Á.J.Pérez, Romol. &amp; N.Albán (<bold>B</bold>, <bold>D</bold>, <bold>F</bold>) and <italic><tp:taxon-name><tp:taxon-name-part taxon-name-part-type="genus" reg="Prunus">Prunus</tp:taxon-name-part><tp:taxon-name-part taxon-name-part-type="species" reg="integrifolia">integrifolia</tp:taxon-name-part></tp:taxon-name></italic> (Presl.) Walp. (<bold>A</bold>, <bold>C</bold>, <bold>E</bold>). <bold>A, B</bold> leaf abaxial surface <bold>C, D</bold> floriferous shoots <bold>E, F</bold> leaf gland. <bold>A</bold>, <bold>E</bold> sample <italic>Lægaard 17716</italic> (QCA), <bold>B</bold>, <bold>D</bold>, <bold>F</bold><italic>Á.J. Pérez et al. 11743</italic> (QCA), and <bold>C</bold><italic>Salinas 3188</italic> (QCA).</p></caption><graphic xmlns:xlink="http://www.w3.org/1999/xlink" xlink:href="phytokeys-255-023_article-151041__-g004.jpg" position="float" orientation="portrait" xlink:type="simple" id="oo_1299388.jpg"><uri content-type="original_file" xlink:type="simple">https://binary.pensoft.net/fig/1299388</uri></graphic></fig></tp:treatment-sec><tp:treatment-sec sec-type="description" id="SECID0EIBAE"><title>Description.</title><p><bold><italic>Tree</italic></bold> up to 11 m tall; main trunk bark brown, grooved, with brown to light brown lenticels. Most recent growth units 2–2.6 mm diam. at base, with 8–9 leaves per unit, glabrous, angled, reddish brown in vivo; lenticels (0.2–) 0.5–0.9 × 0.1–0.4 mm, elliptic to narrowly elliptic, slightly protuberant, density up to 32 per centimeter (at the base of last growth units); cataphylls 2.8–3 × 3.5–4.1 mm, trapezoidal, trilobed at the apex, glabrous. <bold><italic>Leaves</italic></bold> alternate, distichous on plagiotropic shoots, transversal posture cernuous when fresh; petioles 3.5–5.9 × 1–1.4 (–1.8) mm long, flexuous, longitudinally grooved, glabrous; stipules paired, 1.3–1.5 mm at the base (scar), ca. 3.5 mm long, oblong falcate, apex acute, apparently deciduous when blades start expanding; leaf-blades (6.1–) 10–13.65 × (2.9–) 3.5–4.65 cm, around three times longer than wide, oblong-lanceolate, equilateral, chartaceous, conduplicate longitudinally, base rounded to subcordate, apex acute; margin entire to slightly repand; upper surface lustrous, impressed to slightly bulliform, glabrous; lower surface opaque, slightly rugose, glabrous; midrib 0.6–0.9 mm wide, slightly depressed above, prominent below, secondary vein framework apparently eucamptodromous but becoming brochidodromous distally, secondary veins 7–14 pairs, departing at 70–80 degrees from the midrib and progressively curving up to 30 degrees after the first quarter and almost parallel to the margin towards the end, slightly depressed above, raised below; intersecondaries 1–3 per intercostal area, following up the proximal trajectory of secondaries up to 20–30% of their length; tertiary intercostal opposite percurrent sinuous, obtuse with respect to the midvein, epimedial tertiary alternate percurrent and perpendicular to midvein, distal course basiflexed, slightly depressed above, impressed below, exterior tertiary veins looped; quaternary and higher order veins inconspicuous; leaf glands 2, elliptic to circular, 0.5–1 × 0.5–1 mm, dark brown, sub-basal below the first pair of secondary veins, distanced (0.3–) 1–1.2 (–3.4) mm from the midrib and 0.2–0.9 mm from the margin. <bold><italic>Floriferous shoots</italic></bold> with a single axis, erect to suberect, present on the axils of all leaves and cataphylls of the current growth units, axis (17–) 32–44.5 × 2.4–2.8 mm at the base and keeping a similar width until the middle, light green in vivo, glabrous, 14–27 flowered with groups of 3–4 flowers closer together; first flower at ca 8 mm from the base; cataphylls 1.6–3.7 × 1.2–4.1 mm, glabrous, trapezoidal, floral bracts not seen. <bold><italic>Flowers</italic></bold> pedicellate, pedicels 1.5–5.4 × 0.3–1.4 mm, straight, thickened at apex, white, glabrous; hypanthium 1.5–2.1 × 2–3.5 mm, turbinate, pale yellow, glabrous outside; sepals 0.7–1.2 × 0.7–1.5 mm, broadly triangular, margin entire, apex acute, glabrous outside and inside, slightly reflexed, with two marginal subapical glands that turn black when dry; petals 1.5–2.4 × 1.1–2 mm, widely obovate, 0.4–0.6 (–0.8) mm wide at the basal claw, white, glabrous, apex rounded, margin entire, and slightly involute, venation with 4–6 lateral branches little conspicuous, eglandular; stamens 19–26, in two series, the outer series (3–3.2 mm long) longer than the inner one (1.5–2 mm long), glabrous, filaments 1.4–3.5 mm long, white, anthers 0.4–0.6 × 0.3–0.4 mm, basifixed with indorse dehiscence, elliptic-oblong, yellow; pistil 2–4.5 mm long, ovary 0.3–1.2 × 0.2–1.4 mm, glabrous, style 0.3–2.7 mm long, as long as or shorter than stamens, glabrous, stigma 0.5–1.0 mm wide, discoid-lobed. <bold><italic>Fruit</italic></bold> not seen.</p></tp:treatment-sec><tp:treatment-sec sec-type="etymology" id="SECID0E6BAE"><title>Etymology.</title><p>We use the epithet <italic><tp:taxon-name><tp:taxon-name-part taxon-name-part-type="genus" reg="Prunus"/><tp:taxon-name-part taxon-name-part-type="species" reg="luxurians">luxurians</tp:taxon-name-part></tp:taxon-name></italic> to refer to the profuse blooming and outstanding beauty of this species at its flowering time that make it very conspicuous at the lower and mid-strata of the forest where it inhabits.</p></tp:treatment-sec><tp:treatment-sec sec-type="distribution" id="SECID0EPCAE"><title>Distribution, habitat and ecology.</title><p>Known thus far only from the type locality in El Oro province, south-western Ecuador, a montane forest remnant at the Sambotambo-Birón area along the road to Cerro Pelado, between 1300–1600 m (Fig. <xref ref-type="fig" rid="F5">5</xref>). According to the <xref ref-type="bibr" rid="B18">Ministerio del Ambiente del Ecuador (2013)</xref> the type locality lies in the Catamayo-Alamor evergreen piedmont forest (BsPn02) that harbors high diversity and endemism (<xref ref-type="bibr" rid="B3">Cerón et al. 1999</xref>; <xref ref-type="bibr" rid="B19">Myers et al. 2000</xref>) as a result of the Andes and Tumbesian region influence. In the Sambotambo-Birón area a total of five individuals of <italic><tp:taxon-name><tp:taxon-name-part taxon-name-part-type="genus" reg="Prunus">Prunus</tp:taxon-name-part><tp:taxon-name-part taxon-name-part-type="species" reg="luxurians">luxurians</tp:taxon-name-part></tp:taxon-name></italic> were observed growing on the borders of the forest remnants co-occurring with the following tree species: <italic><tp:taxon-name><tp:taxon-name-part taxon-name-part-type="genus" reg="Guatteria">Guatteria</tp:taxon-name-part><tp:taxon-name-part taxon-name-part-type="species" reg="microcarpa">microcarpa</tp:taxon-name-part></tp:taxon-name></italic> Ruiz &amp; Pav. (<tp:taxon-name><tp:taxon-name-part taxon-name-part-type="family">Annonaceae</tp:taxon-name-part></tp:taxon-name>), <italic><tp:taxon-name><tp:taxon-name-part taxon-name-part-type="genus" reg="Dictyocaryum">Dictyocaryum</tp:taxon-name-part><tp:taxon-name-part taxon-name-part-type="species" reg="lamarckianum">lamarckianum</tp:taxon-name-part></tp:taxon-name></italic> (Mart.) H.Wendl., <italic><tp:taxon-name><tp:taxon-name-part taxon-name-part-type="genus" reg="Wettinia">Wettinia</tp:taxon-name-part><tp:taxon-name-part taxon-name-part-type="species" reg="kalbreyeri">kalbreyeri</tp:taxon-name-part></tp:taxon-name></italic> (R.Bernal) R.Bernal (<tp:taxon-name><tp:taxon-name-part taxon-name-part-type="family">Arecaceae</tp:taxon-name-part></tp:taxon-name>), <italic><tp:taxon-name><tp:taxon-name-part taxon-name-part-type="genus" reg="Guarea">Guarea</tp:taxon-name-part><tp:taxon-name-part taxon-name-part-type="species" reg="kunthiana">kunthiana</tp:taxon-name-part></tp:taxon-name></italic> A.Juss. (<tp:taxon-name><tp:taxon-name-part taxon-name-part-type="family">Meliaceae</tp:taxon-name-part></tp:taxon-name>), <italic><tp:taxon-name><tp:taxon-name-part taxon-name-part-type="genus" reg="Roupala">Roupala</tp:taxon-name-part><tp:taxon-name-part taxon-name-part-type="species" reg="montana">montana</tp:taxon-name-part></tp:taxon-name></italic> Aubl. (<tp:taxon-name><tp:taxon-name-part taxon-name-part-type="family">Proteaceae</tp:taxon-name-part></tp:taxon-name>) and the recently described <italic><tp:taxon-name><tp:taxon-name-part taxon-name-part-type="genus" reg="Magnolia">Magnolia</tp:taxon-name-part><tp:taxon-name-part taxon-name-part-type="species" reg="buenaventurensis">buenaventurensis</tp:taxon-name-part></tp:taxon-name></italic> Á.J.Pérez &amp; E.Rea (<tp:taxon-name><tp:taxon-name-part taxon-name-part-type="family">Magnoliaceae</tp:taxon-name-part></tp:taxon-name>) and <italic><tp:taxon-name><tp:taxon-name-part taxon-name-part-type="genus" reg="Begonia">Begonia</tp:taxon-name-part><tp:taxon-name-part taxon-name-part-type="species" reg="jocotocoi">jocotocoi</tp:taxon-name-part></tp:taxon-name></italic> Á.J.Pérez &amp; Tebbitt (<tp:taxon-name><tp:taxon-name-part taxon-name-part-type="family">Begoniaceae</tp:taxon-name-part></tp:taxon-name>) (<xref ref-type="bibr" rid="B21">Pérez et al. 2023</xref>, <xref ref-type="bibr" rid="B22">2024</xref>).</p><fig id="F5" position="float" orientation="portrait"><object-id xmlns:xlink="http://www.w3.org/1999/xlink" content-type="doi" xlink:type="simple">10.3897/phytokeys.255.151041.figure5</object-id><object-id xmlns:xlink="http://www.w3.org/1999/xlink" content-type="arpha" xlink:type="simple">5BDD2F96-499D-5294-9328-DF62EC14D639</object-id><label>Figure 5.</label><caption><p>Distribution map of <italic><tp:taxon-name><tp:taxon-name-part taxon-name-part-type="genus" reg="Prunus">Prunus</tp:taxon-name-part><tp:taxon-name-part taxon-name-part-type="species" reg="luxurians">luxurians</tp:taxon-name-part></tp:taxon-name></italic> Pérez-Zab., Á.J.Pérez, Romol. &amp; N.Albán (red star) from south-western Ecuador. Map generated by Á.J. Pérez &amp; E. Rea.</p></caption><graphic xmlns:xlink="http://www.w3.org/1999/xlink" xlink:href="phytokeys-255-023_article-151041__-g005.jpg" position="float" orientation="portrait" xlink:type="simple" id="oo_1299389.jpg"><uri content-type="original_file" xlink:type="simple">https://binary.pensoft.net/fig/1299389</uri></graphic></fig></tp:treatment-sec><tp:treatment-sec sec-type="phenology" id="SECID0E2HAE"><title>Phenology.</title><p>Flowering from October to January and probably fruiting in July to August (the latter according to testimonies of people living in the area).</p></tp:treatment-sec><tp:treatment-sec sec-type="conservation status" id="SECID0EAIAE"><title>Conservation status.</title><p>Known only from a single herbarium collection of a population of around five adults that we observed growing on the edges of the forest remnants in the Buenaventura Reserve, close to the road to Cerro Pelado in the Sambotambo-Birón area. Based on the available information, and according to the IUCN Red List Criteria and Guidelines (<xref ref-type="bibr" rid="B10">IUCN Standards and Petitions Committee 2024</xref>), <italic><tp:taxon-name><tp:taxon-name-part taxon-name-part-type="genus" reg="Prunus">Prunus</tp:taxon-name-part><tp:taxon-name-part taxon-name-part-type="species" reg="luxurians">luxurians</tp:taxon-name-part></tp:taxon-name></italic> is preliminarily assessed as Critically Endangered (<abbrev xmlns:xlink="http://www.w3.org/1999/xlink" xlink:title="Critically Endangered" id="ABBRID0EVIAE" xlink:type="simple">CR</abbrev> B2ab(iii)) because of its limited area of occupancy (<abbrev xmlns:xlink="http://www.w3.org/1999/xlink" xlink:title="area of occupancy" id="ABBRID0EZIAE" xlink:type="simple">AOO</abbrev> &lt; 5 km2) and a single known population of around five individuals. Additionally, mining and farming activities currently threaten the forest remnants around the type locality. Priority reproduction studies and germination assays are needed for attempting <italic>ex-situ</italic> conservation of this promising ornamental species.</p></tp:treatment-sec><ref-list><ref id="B18"><mixed-citation xmlns:xlink="http://www.w3.org/1999/xlink" xlink:type="simple">Ministerio del Ambiente del Ecuador (<year>2013</year>) Sistema de clasificación de los ecosistemas del Ecuador continental. Subsecretaría de Patrimonio Natural, Quito, 1–232.</mixed-citation></ref><ref id="B3"><mixed-citation xmlns:xlink="http://www.w3.org/1999/xlink" xlink:type="simple"><person-group><name name-style="western"><surname>Cerón</surname><given-names>CE</given-names></name><name name-style="western"><surname>Palacios</surname><given-names>W</given-names></name><name name-style="western"><surname>Valencia</surname><given-names>R</given-names></name><name name-style="western"><surname>Sierra</surname><given-names>R</given-names></name></person-group> (<year>1999</year>) <article-title>Las Formaciones Naturales de la Costa del Ecuador.</article-title> In: <person-group><name name-style="western"><surname>Sierra</surname><given-names>R</given-names></name></person-group> (<role>Ed.</role>) <issue-title>Propuesta Preliminar de un Sistema de Clasificación de Vegetación para el Ecuador Continental.</issue-title><source>Proyecto INEFAN/GEF-BIRF y EcoCiencia, Quito</source>, <fpage>55</fpage>–<lpage>78</lpage>.</mixed-citation></ref><ref id="B19"><mixed-citation xmlns:xlink="http://www.w3.org/1999/xlink" xlink:type="simple"><person-group><name name-style="western"><surname>Myers</surname><given-names>N</given-names></name><name name-style="western"><surname>Mittermeier</surname><given-names>RA</given-names></name><name name-style="western"><surname>Mittermeier</surname><given-names>CG</given-names></name><name name-style="western"><surname>da Fonseca</surname><given-names>GAB</given-names></name><name name-style="western"><surname>Kent</surname><given-names>J</given-names></name></person-group> (<year>2000</year>) <article-title>Biodiversity hotspots for conservation priorities.</article-title><source>Nature</source><volume>403</volume>(<issue>6772</issue>): <fpage>853</fpage>–<lpage>858</lpage>. <ext-link xlink:href="10.1038/35002501" ext-link-type="doi" xlink:type="simple">https://doi.org/10.1038/35002501</ext-link></mixed-citation></ref><ref id="B21"><mixed-citation xmlns:xlink="http://www.w3.org/1999/xlink" xlink:type="simple"><person-group><name name-style="western"><surname>Pérez</surname><given-names>ÁJ</given-names></name><name name-style="western"><surname>Rea</surname><given-names>E</given-names></name><name name-style="western"><surname>Burgess</surname><given-names>KS</given-names></name><name name-style="western"><surname>Mena-Olmedo</surname><given-names>P</given-names></name><name name-style="western"><surname>Cabrera</surname><given-names>L</given-names></name><name name-style="western"><surname>León</surname><given-names>J</given-names></name><name name-style="western"><surname>Vázquez-García</surname><given-names>JA</given-names></name></person-group> (<year>2023</year>) <article-title>A new endemic <tp:taxon-name><tp:taxon-name-part taxon-name-part-type="genus">Magnolia</tp:taxon-name-part></tp:taxon-name> species (M. sect. Talauma, <tp:taxon-name><tp:taxon-name-part taxon-name-part-type="family">Magnoliaceae</tp:taxon-name-part></tp:taxon-name>) from the south-western montane forest remnants of Ecuador.</article-title><source>Phytotaxa</source><volume>592</volume>(<issue>2</issue>): <fpage>119</fpage>–<lpage>126</lpage>. <ext-link xlink:href="10.11646/phytotaxa.592.2.5" ext-link-type="doi" xlink:type="simple">https://doi.org/10.11646/phytotaxa.592.2.5</ext-link></mixed-citation></ref><ref id="B22"><mixed-citation xmlns:xlink="http://www.w3.org/1999/xlink" xlink:type="simple"><person-group><name name-style="western"><surname>Pérez</surname><given-names>ÁJ</given-names></name><name name-style="western"><surname>Mena-Olmedo</surname><given-names>P</given-names></name><name name-style="western"><surname>Cabrera</surname><given-names>L</given-names></name><name name-style="western"><surname>León</surname><given-names>J</given-names></name><name name-style="western"><surname>Tebbitt</surname><given-names>MC</given-names></name></person-group> (<year>2024</year>) <article-title>A new endemic <tp:taxon-name><tp:taxon-name-part taxon-name-part-type="genus">Begonia</tp:taxon-name-part></tp:taxon-name> species (sect. Knesebeckia, <tp:taxon-name><tp:taxon-name-part taxon-name-part-type="family">Begoniaceae</tp:taxon-name-part></tp:taxon-name>) from the south-western montane forest remnants of Ecuador.</article-title><source>Phytotaxa</source><volume>666</volume>(<issue>3</issue>): <fpage>216</fpage>–<lpage>222</lpage>. <ext-link xlink:href="10.11646/phytotaxa.666.3.5" ext-link-type="doi" xlink:type="simple">https://doi.org/10.11646/phytotaxa.666.3.5</ext-link></mixed-citation></ref><ref id="B10"><mixed-citation xmlns:xlink="http://www.w3.org/1999/xlink" xlink:type="simple">IUCN Standards and Petitions Committee (<year>2024</year>) 16 Guidelines for Using the IUCN Red List Categories and Criteria. Prepared by the Standards and Petitions Committee. <ext-link xlink:href="https://www.iucnredlist.org/documents/RedListGuidelines.pdf" ext-link-type="uri" xlink:type="simple">https://www.iucnredlist.org/documents/RedListGuidelines.pdf</ext-link> [December 11, 2024]</mixed-citation></ref></ref-list></tp:taxon-treatment>
